# Supplementary material for: Symptoms, Treatment, and Outcomes of COVID-19 Patients Coinfected with Clostridioides difficile: Single-Center Study from NE Romania during the COVID-19 Pandemic
Source: Antibiotics (Basel). 2023 Jun 22;12(7):1091. doi: 10.3390/antibiotics12071091 (PMC10375993; doi:10.3390/antibiotics12071091)
Supplement: Supplementary file 1 [file antibiotics-12-01091-s001.zip]

Archive with 1 entries (1 files):
- antibiotics-2439351-supplementary.pdf
